# Supplementary material for: Food Sustainability Knowledge, Attitudes, and Dietary Habits among Students and Professionals of the Health Sciences
Source: Nutrients. 2023 Apr 25;15(9):2064. doi: 10.3390/nu15092064 (PMC10180935; doi:10.3390/nu15092064)
Supplement: Supplementary file 1 [file nutrients-15-02064-s001.zip]

Archive with 1 entries (1 files):
- nutrients-2338966-supplementary.pdf
